# Supplementary material for: Identification of Novel piR-2158 Isoforms and Their Distinct Antitumor Effects on Triple-Negative Breast Cancer
Source: Cancers (Basel). 2026 Jul 12;18(14):2237. doi: 10.3390/cancers18142237 (PMC13406357; doi:10.3390/cancers18142237)
Supplement: Supplementary file 1 [file cancers-18-02237-s001.zip]

Archive with 4 entries (4 files):
- Suplemental Figure.pdf
- Supplementary Table S1.xlsx
- Supplementary Table S2.xlsx
- Supplementary Table S3.xlsx
