# Supplementary material for: Identification of Novel piR-2158 Isoforms and Their Distinct Antitumor Effects on Triple-Negative Breast Cancer
Source: Cancers (Basel). 2026 Jul 12;18(14):2237. doi: 10.3390/cancers18142237 (PMC13406357; doi:10.3390/cancers18142237)
Supplement: Supplementary file 1 [file cancers-18-02237-s001.zip › Supplementary Table S1.xlsx]

## Sheet: Supplementary Table S1
Supplementary Table S1: Primer sequences.
ID	Sequence (5'to 3'）	Application
5s ribosomal RNA (5s rRNA)-RT	GTCGTATCCAGTGCAGGGTCCGAGGTATTCGCACTGGATACGACAAAGCC	stem-loop-stem reverse transciption
iso-piR-2158-L-RT	GTCGTATCCAGTGCAGGGTCCGAGGTATTCGCACTGGATACGACGCTGTC	stem-loop-stem reverse transciption
iso-piR-2158-S-RT	GTCGTATCCAGTGCAGGGTCCGAGGTATTCGCACTGGATACGACGTCAGC	stem-loop-stem reverse transciption
5s rRNA-Forward	AGTACTTGGATGGGAGACCGCC	qRT-PCR
iso-piR-2158-L-Forward	GCTGACACTCAAACTGCTGACAGCGTC	qRT-PCR
iso-piR-2158-S-Forward	GCTGACACTCAAACTGCTGACGTC	qRT-PCR
Universal Reverse Primer	CCAGTGCAGGGTCCGAGGTA	qRT-PCR
GAPDH-Forward	TGCACCACCAACTGCTTAGC	qRT-PCR
GAPDH-Reverse	GGCATGGACTGTGGTCATGAG	qRT-PCR
SOX2-Forward	AATGCCTTCATGGTGTGGT	qRT-PCR
SOX2-Reverse	CTTCTCCGTCTCCGACAAA	qRT-PCR
KLF4-Forward	CTCCTCTATGGCAGGGAGTC	qRT-PCR
KLF4-Reverse	ATGTACACCGGGTCCAATTC	qRT-PCR
NANOG-Forward	CCTATGCCTGTGATTTGTGG	qRT-PCR
NANOG-Reverse	GATCCATGGAGGAAGGAAGA	qRT-PCR
IL11-Forward	CGAGCGGACCTACTGTCCTA	qRT-PCR
IL11-Reverse	GCCCAGTCAAGTGTCAGGTG	qRT-PCR
