# Supplementary material for: Identification of Novel piR-2158 Isoforms and Their Distinct Antitumor Effects on Triple-Negative Breast Cancer
Source: Cancers (Basel). 2026 Jul 12;18(14):2237. doi: 10.3390/cancers18142237 (PMC13406357; doi:10.3390/cancers18142237)
Supplement: Supplementary file 1 [file cancers-18-02237-s001.zip › Supplementary Table S2.xlsx]

## Sheet: Supplementary Table S2
Supplementary table S2: Sequences of piRNA mimics.
ID	Sequence (5'Uo 3'）	Modification
iso-piR-2158-L mimic sense	r(UCACAAUGCUGACACUCAAACUGCUGACAGC)dTdT	5' Phosphate
iso-piR-2158-L mimic anti-sense	r(GCUGUCAGCAGUUUGAGUGUCAGCAUUGUGA)dTdT	5' Phosphate
iso-piR-2158-S mimic sense	r(UCACAAUGCUGACACUCAAACUGCUGAC)dTdT	5' Phosphate
iso-piR-2158-S mimic anti-sense	r(GUCAGCAGUUUGAGUGUCAGCAUUGUGA)dTdT	5' Phosphate
piR-negative control mimic sense	r(UGGGCGUAUAGACGUGUUACAC)dTdT	5' Phosphate
piR-negative control mimic anti-sense	r(GUGUAACACGUCUAUACGCCCA)dTdT	5' Phosphate
