# Supplementary material for: Identification of Novel piR-2158 Isoforms and Their Distinct Antitumor Effects on Triple-Negative Breast Cancer
Source: Cancers (Basel). 2026 Jul 12;18(14):2237. doi: 10.3390/cancers18142237 (PMC13406357; doi:10.3390/cancers18142237)
Supplement: Supplementary file 1 [file cancers-18-02237-s001.zip › Supplementary Table S3.xlsx]

## Sheet: Supplementary table S3
Supplementary table S3: The densitometry readings and intensity ratio of Western blot in Figures.
The densitometry readings and intensity ratio of Western blot in Figure 5C.
Name	Group	Area	Mean	Min	Max	IntDen (Densitometry readings)	Intensity ratio
SOX2	NC	22400	34.491	0	153	772605	0.442582
	iso-piR-2158-L	22400	13.036	0	57	292016	0.169923
	iso-piR-2158-S	22400	16.495	0	128	369492	0.21897
KLF4	NC	22400	60.928	0	149	1364787	0.78181
	iso-piR-2158-L	22400	7.381	0	35	165341	0.0962111
	iso-piR-2158-S	22400	30.848	0	129	690992	0.409499
NANOG	NC	22400	40.641	0	143	910349	0.521488
	iso-piR-2158-L	22400	8.225	0	63	184251	0.107215
	iso-piR-2158-S	22400	13.832	0	80	309848	0.183623
GAPDH	NC	22400	77.932	0	218	1745676	1
	iso-piR-2158-L	22400	76.72	0	209	1718524	1
	iso-piR-2158-S	22400	75.331	0	217	1687410	1
Unit of length: Pixels
The densitometry readings and intensity ratio of Western blot in Figure 6B.
Name	Group	Area	Mean	Min	Max	IntDen (Densitometry readings)	Intensity ratio
IL11	NC	22400	59.491	0	171	1332588	0.913244
	iso-piR-2158-L	22400	23.987	0	178	537306	0.296675
	iso-piR-2158-S	22400	50.912	0	180	1140424	0.646634
GAPDH	NC	22400	65.142	0	189	1459181	1
	iso-piR-2158-L	22400	80.852	0	198	1811095	1
	iso-piR-2158-S	22400	78.733	0	188	1763630	1
Unit of length: Pixels
